# Supplementary material for: Blood Flow Restriction Training in Knee Arthroplasty: A Systematic Review of Current Evidence on Postoperative Muscle Strength and Function
Source: Medicina (Kaunas). 2025 Oct 20;61(10):1879. doi: 10.3390/medicina61101879 (PMC12566041; doi:10.3390/medicina61101879)
Supplement: Supplementary file 1 [file medicina-61-01879-s001.zip]

Archive with 1 entries (1 files):
- medicina-3866177-supplementary.pdf
